# Supplementary material for: Rapid NGS Analysis on Google Cloud Platform: Performance Benchmark and User Tutorial
Source: Clin Transl Sci. 2025 Nov 18;18(11):e70416. doi: 10.1111/cts.70416 (PMC12627752; doi:10.1111/cts.70416)
Supplement: Supplementary file 1 — Table S1: Size and identifiers of the publicly available samples used for 760 the benchmark. [file CTS-18-e70416-s001.xlsx]

## Sheet: Sheet1
Table S1: Size and identifiers of the publicly available samples used for 760 the benchmark.
DATASET	IDENTIFIER	SIZE (GB)
exome	SRR11012403	4.4
exome	SRR11012404	4.5
exome	SRR11012405	4.9
exome	SRR11012406	4.4
exome	SRR11012408	3.9
genome	ERR1955532	44
genome	ERR1955536	42
genome	ERR1955539	47
genome	ERR1955540	35
genome	ERR1955541	47
